# Supplementary material for: Microstructure and Properties of Additively Manufactured AlCoCr0.75Cu0.5FeNi Multicomponent Alloy: Controlling Magnetic Properties by Laser Powder Bed Fusion via Spinodal Decomposition
Source: Materials (Basel). 2022 Feb 28;15(5):1801. doi: 10.3390/ma15051801 (PMC8911743; doi:10.3390/ma15051801)
Supplement: Supplementary file 1 [file materials-15-01801-s001.zip]

Archive with 1 entries (1 files):
- materials-1577330-supplementary.pdf
